# Supplementary material for: Stochastic Expansions Maintain the Clonal Stability of CD8+ T Cell Populations Undergoing Memory Inflation Driven by Murine Cytomegalovirus
Source: J Immunol. 2019 Dec 17;204(1):112–21. doi: 10.4049/jimmunol.1900455 (PMC6920548; doi:10.4049/jimmunol.1900455)
Supplement: Data Supplement [file JI_1900455.zip]

Archive with 2 entries (2 files):
- JI_1900455_Supplemental_Table_1.xls
- manifest.xml
