# Supplementary material for: Stochastic Expansions Maintain the Clonal Stability of CD8+ T Cell Populations Undergoing Memory Inflation Driven by Murine Cytomegalovirus
Source: J Immunol. 2019 Dec 17;204(1):112–21. doi: 10.4049/jimmunol.1900455 (PMC6920548; doi:10.4049/jimmunol.1900455)
Supplement: Data Supplement [file JI_1900455.zip › JI_1900455_Supplemental_Table_1.xls]

## Sheet: Table_S1a
Table S1a. Summary of the MCMV epitope-specific TCRβ repertoire data.
	M38	IE3
No. of mice	4	4
No. of TCR repertoires per mousea	6	6
No. of TCR sequences across all repertoires	1627	1885
Range in no. of TCR sequences per repertoire	32-94	33-95
Mean no. of TCR sequences per repertoire	67.7917	78.5417
aIncludes blood samples at days 195, 230, 265, 300 and 302 and spleen samples at day 302

## Sheet: Table_S1b
Table S1b. M38-specific TCRβ repertoires for all mice across all timepoints.
	TRBV	CDR3 aa sequence	TRBJ	Frequency
Mouse 1				d195 (blood)	d230 (blood)	d265 (blood)	d300 (blood)	d302 (blood)	d302 (spleen)
	1	CTCCAGTGGYNYAEQFF	2-1	0	0	0	1.63934	0	0
	1	CTCISGTGGYNYAEQFF	2-1	0	0	0	0	1.21951	0
	1	CTCRAGRGGYNYGEQFF	2-1	0	0	0	0	0	1.66667
	1	CTCSAGAGGYNYAEQFF	2-1	0	2.12766	0	0	0	0
	1	CTCSAGMGGNNYAEQFF	2-1	0	2.12766	0	0	0	0
	1	CTCSAGRGGYNYGEQFF	2-1	0	0	0	1.63934	0	0
	1	CTCSAGSGGYNYAEQFF	2-1	0	0	1.85185	0	0	0
	1	CTCSAGTGAYKPGEQFF	2-1	0	2.12766	0	0	0	0
	1	CTCSAGTGAYKSGAQFF	2-1	0	0	1.85185	0	0	0
	1	CTCSAGTGAYNYAEQFF	2-1	0	2.12766	0	0	0	0
	1	CTCSAGTGGDNYAEQFF	2-1	1.92308	2.12766	0	0	0	0
	1	CTCSAGTGGDNYGAQFF	2-1	0	0	1.85185	0	0	0
	1	CTCSAGTGGFNYAEQFF	2-1	0	2.12766	0	0	0	0
	1	CTCSAGTGGHNYAEQFF	2-1	1.92308	0	1.85185	0	0	0
	1	CTCSAGTGGHNYPEQFF	2-1	0	2.12766	0	0	0	0
	1	CTCSAGTGGSNYAEQFF	2-1	0	0	1.85185	0	0	0
	1	CTCSAGTGGYKYDEQFF	2-1	1.92308	0	0	0	0	0
	1	CTCSAGTGGYNYAEQFF	2-1	69.2308	85.1064	64.8148	50.8197	95.122	78.3333
	1	CTCSAGTRGYHYPEQFF	2-1	0	0	1.85185	0	0	0
	1	CTCSEGTGGYNYAEQFF	2-1	0	0	0	1.63934	0	0
	1	CTCSGGRGGDNYDEQFF	2-1	0	0	0	1.63934	0	0
	1	CTCSSGTGGDNYAEQFF	2-1	1.92308	0	0	0	0	0
	1	CTCSSGTGGYDYAEQFF	2-1	0	0	0	0	0	1.66667
	1	CTCSSGTGGYNYAEQFF	2-1	1.92308	0	3.7037	4.91803	0	11.6667
	1	CTCSVGTGGYNYAEQFF	2-1	0	0	1.85185	0	1.21951	0
	1	CTFFAGTGGYNYAEQFF	2-1	0	0	0	1.63934	0	0
	1	CTRSSGTGGYNYAEQFF	2-1	0	0	0	0	0	1.66667
	2	CASSQDRGNTLYF	2-4	1.92308	0	1.85185	19.6721	0	0
	2	CASSQEGTYSYEQYF	2-7	0	0	11.1111	0	2.43902	0
	4	CASSRDWGGGGQDTQYF	2-5	0	0	0	0	0	1.66667
	5	CASSPGTGGYNYAEQFF	2-1	0	0	0	1.63934	0	1.66667
	5	CASSQGTGGYNYAEQFF	2-1	0	0	3.7037	4.91803	0	1.66667
	12-1	CASSRGTGGNQDTQYF	2-5	5.76923	0	0	0	0	0
	13-2	CASGDAGGDQDTQYF	2-5	5.76923	0	0	0	0	0
	16	CASSFNAEQFF	2-1	0	0	1.85185	0	0	0
	17	CASSRPSAEQFF	2-1	1.92308	0	0	9.83607	0	0
	17	CASSRPSTEQFF	2-1	1.92308	0	0	0	0	0
	29	CASSFTGTGNTLYF	1-3	1.92308	0	0	0	0	0
	29	CASSFLGQGAAEQFF	2-1	1.92308	0	0	0	0	0
Mouse 2				d195 (blood)	d230 (blood)	d265 (blood)	d300 (blood)	d302 (blood)	d302 (spleen)
	1	CTCAMGRGGDKYGEQFF	2-1	0	0	0	0	1.63934	0
	1	CTCGSGTGGFNYAEQFF	2-1	1.08696	0	0	0	0	0
	1	CTCRAGTGGEKYGEQFF	2-1	0	0	0	3.125	0	0
	1	CTCSAGIGGYNYAEQFF	2-1	0	0	0	3.125	0	0
	1	CTCSAGTGGFNYAEQFF	2-1	0	2.17391	0	0	0	0
	1	CTCSAGTGGYKYAEQFF	2-1	0	0	0	3.125	0	0
	1	CTCSAGTGGYNHAEQFF	2-1	0	0	0	0	1.63934	0
	1	CTCSAGTGGYNYAEQFF	2-1	0	0	35.5556	34.375	50.8197	44.9275
	1	CTCSAGTGGYSYAEQFF	2-1	0	0	0	3.125	0	0
	1	CTCSDGTEGYNYAEQFF	2-1	0	0	0	0	1.63934	0
	1	CTCSDGTGGYKYGEQFF	2-1	0	0	0	0	0	1.44928
	1	CTCSDGTGGYNHAEQFF	2-1	0	1.08696	0	0	0	0
	1	CTCSDGTGGYNYAEQFF	2-1	0	0	42.2222	6.25	11.4754	26.087
	1	CTCSPGTGGYNYAEQFF	2-1	0	0	0	0	1.63934	0
	1	CTCSSGTEGFNYAEQFF	2-1	0	1.08696	0	0	0	0
	1	CTCSSGTGGFNYAEQFF	2-1	98.913	95.6522	22.2222	31.25	14.7541	4.34783
	1	CTCSSGTGGYKYAEQFF	2-1	0	0	0	3.125	0	0
	1	CTCSSGTGGYNYAEQFF	2-1	0	0	0	3.125	0	0
	12-2	CASSGGTGGYNYAEQFF	2-1	0	0	0	3.125	13.1148	14.4928
	14	CASSGARGFIAETLYF	2-3	0	0	0	0	3.27869	0
	20	CGAIRDWGYEQYF	2-7	0	0	0	6.25	0	0
	26	CASSPGTGGYNYAEQFF	2-1	0	0	0	0	0	8.69565
Mouse 3				d195 (blood)	d230 (blood)	d265 (blood)	d300 (blood)	d302 (blood)	d302 (spleen)
	1	CTCIAGTGGYKYAEQFF	2-1	0	0	1.75439	0	0	0
	1	CTCSAGRGGYKYAEQFF	2-1	0	0	0	0	1.31579	0
	1	CTCSAGTGGWGYAEQFF	2-1	1.16279	0	0	0	0	0
	1	CTCSAGTGGYNYAEQFF	2-1	18.6047	24.4681	43.8596	38.806	30.2632	33.3333
	1	CTCSAGTGGYNYEEQFF	2-1	1.16279	0	0	0	0	0
	1	CTCSTGSGGYNYAEQFF	2-1	0	0	0	1.49254	0	0
	1	CTCSTGTGGYNYAEQFF	2-1	0	0	1.75439	10.4478	1.31579	3.7037
	5	CASSPGTGGYNYAEQFF	2-1	3.48837	0	0	4.47761	0	2.46914
	5	CASSQDEGWGYEQYF	2-7	0	0	1.75439	0	0	28.3951
	5	CASSQDGGWGYEQYF	2-7	0	0	0	0	0	1.23457
	13-1	CASSDAPGSGNTLYF	1-3	0	2.12766	0	0	0	0
	13-2	CASGDGQHYAEQFF	2-1	0	0	0	0	3.94737	0
	13-2	CASGGPGQGAETLYF	2-3	0	3.19149	0	0	0	0
	13-2	CASGGDWGRQNTLYF	2-4	0	2.12766	0	0	0	3.7037
	14	CASSTGQLYF	2-2	0	2.12766	0	0	1.31579	3.7037
	20	CGARGDGGYAEQFF	2-1	1.16279	0	0	0	0	0
	20	CGARGDLGYAEQFF	2-1	0	0	0	1.49254	0	0
	20	CGARGDWGHAEQFF	2-1	0	0	1.75439	0	0	0
	20	CGARGDWGYAEQFF	2-1	72.093	65.9574	49.1228	41.791	60.5263	23.4568
	20	CGARGDWRYAEQFF	2-1	1.16279	0	0	0	0	0
	20	CGARGGWGYAEQFF	2-1	0	0	0	1.49254	1.31579	0
	20	CGVRGDWGYAEQFF	2-1	1.16279	0	0	0	0	0
Mouse 4				d195 (blood)	d230 (blood)	d265 (blood)	d300 (blood)	d302 (blood)	d302 (spleen)
	1	CTCSAGAGGYNYAEQFF	2-1	2.53165	0	0	0	0	0
	1	CTCSAGGGGNNYGEQFF	2-1	0	0	0	2.27273	0	0
	1	CTCSAGGGGYKYDEQLF	2-1	0	0	0	2.27273	0	0
	1	CTCSAGTGDYNYAEQFF	2-1	0	0	1.23457	0	0	0
	1	CTCSAGTGGYKYVEQFF	2-1	0	0	0	2.27273	0	0
	1	CTCSAGTGGYNYAEQFF	2-1	55.6962	76.8293	60.4938	59.0909	35.2941	31.4815
	1	CTCSAGTGGYTYGEQFF	2-1	0	0	0	0	2.94118	0
	1	CTCSCGTGGFNYAEQFF	2-1	0	0	0	0	2.94118	0
	1	CTCSGGTGAFKFVEQFF	2-1	0	0	0	2.27273	0	0
	1	CTCSGGTGGFNYAEQFF	2-1	0	0	0	29.5455	0	0
	1	CTCSGGTGGYNYAEQFF	2-1	0	0	1.23457	0	0	0
	1	CTCSTGTGGYNYAEQFF	2-1	0	1.21951	0	0	0	0
	1	CTCTGGTGGYNYAEQFF	2-1	0	0	0	2.27273	0	0
	1	CTSSPGTGGYNYAEQFF	2-1	0	0	1.23457	0	0	0
	4	CASSCATGGYKGAEQFF	2-1	0	0	0	0	2.94118	0
	4	CASSCGTGGYKGGEQFF	2-1	0	0	0	0	2.94118	0
	4	CASSPGTGGHNYAEQFF	2-1	0	0	0	0	0	1.85185
	4	CASSPGTGGYNYAEQFF	2-1	0	0	0	0	0	12.963
	4	CASSYGTGGYNYAEQFF	2-1	7.59494	0	0	0	11.7647	14.8148
	12-2	CAGSAGTGGYNYAEQFF	2-1	1.26582	0	0	0	0	0
	12-2	CASSAGTGGHNYAEQFF	2-1	0	0	1.23457	0	0	0
	12-2	CASSAGTGGYKYAEQFF	2-1	0	0	0	0	0	1.85185
	12-2	CASSAGTGGYNYAEQFF	2-1	30.3797	21.9512	29.6296	0	8.82353	33.3333
	12-2	CASSTGTGGYNYAEQFF	2-1	1.26582	0	0	0	0	0
	13-1	CASSDNWGYEQYF	2-7	1.26582	0	0	0	14.7059	0
	13-2	CASGDAGGGEQYF	2-7	0	0	4.93827	0	17.6471	3.7037
TRBV and TRBJ genes are specified using IMGT nomenclature.

## Sheet: Table_S1c
Table S1c. IE3-specific TCRβ repertoires for all mice across all timepoints.
	TRBV	CDR3 aa sequence	TRBJ	Frequency
Mouse 1				d195 (blood)	d230 (blood)	d265 (blood)	d300 (blood)	d302 (blood)	d302 (spleen)
	3	CASSLGLGGAEQFF	2-1	1.16279	0	0	0	0	0
	3	CASSLKAASAETLYF	2-3	0	0	1.0989	0	0	0
	3	CASSPWDFSSAETLYF	2-3	0	0	1.0989	0	0	0
	4	CASSPSWGTNTLYF	2-4	0	0	2.1978	0	0	0
	4	CASSFTGTGGNEQYF	2-7	0	1.07527	0	0	0	0
	12-1	CASSRDWGVAETLYF	2-3	0	1.07527	0	0	0	0
	12-1	CASSLATSQNTLYF	2-4	0	3.22581	0	0	0	0
	12-2	CASSLGQGWTEVFF	1-1	0	3.22581	0	0	0	0
	12-2	CASSLGQNSGNTLYF	1-3	0	1.07527	0	0	0	0
	12-2	CASSLAGGYNSPLYF	1-6	0	0	4.3956	0	0	0
	12-2	CASSLVGGSYEQYF	2-7	0	1.07527	0	0	0	0
	13-1	CASSDALGQAPYEQYF	2-7	0	1.07527	0	0	0	0
	13-2	CASGDPGQGSNERLFF	1-4	1.16279	0	0	0	0	0
	13-3	CASSPDWSAETLYF	2-3	0	2.15054	0	0	0	0
	14	CASRGRDTQYF	2-5	0	0	1.0989	0	0	0
	15	CASKTGDNYAEQFF	2-1	0	0	5.49451	0	0	0
	15	CASKTGDSYAEQFF	2-1	0	0	1.0989	0	0	0
	15	CASSFGGGADTQYF	2-5	1.16279	0	0	0	0	0
	16	CASSLGGGNSDYTF	1-2	0	0	0	7.36842	0	0
	16	CASSLGQGNSDYTF	1-2	1.16279	0	0	0	0	0
	16	CASSFVGYAEQFF	2-1	0	2.15054	0	0	0	0
	16	CASSIPGQNYAEQFF	2-1	0	2.15054	0	0	0	0
	16	CASSPTGGSGQNTLYF	2-4	0	0	0	1.05263	0	0
	16	CASSSAGQNTLYF	2-4	0	1.07527	0	0	0	0
	16	CANSSGRGDTHYF	2-5	0	0	0	0	0	2.08333
	16	CANSSGTGDTQYF	2-5	0	0	0	1.05263	0	0
	16	CASNSGTGDTQYF	2-5	0	0	1.0989	0	0	0
	16	CASSSARGDTQYF	2-5	0	0	0	0	0	2.08333
	16	CASSSGAGDTQYF	2-5	0	0	0	1.05263	0	0
	16	CASSSGPGDTQYF	2-5	0	0	0	0	0	2.08333
	16	CASSSGRGDNQYF	2-5	0	0	0	0	0	2.08333
	16	CASSSGRGDTQYF	2-5	0	0	0	0	0	4.16667
	16	CASSSGSGDTQYF	2-5	0	0	0	0	0	2.08333
	16	CASSSGTEDTQYF	2-5	0	0	1.0989	0	0	0
	16	CASSSGTGATQYF	2-5	0	0	0	0	0	2.08333
	16	CASSSGTGDTQYF	2-5	86.0465	75.2688	73.6264	89.4737	97.8723	81.25
	16	CASSSGTGGTQYF	2-5	0	1.07527	1.0989	0	2.12766	0
	16	CASSSRNRDTQYF	2-5	0	0	0	0	0	2.08333
	16	CASSLERGWEQYF	2-7	1.16279	0	0	0	0	0
	17	CASSRDAGNYAEQFF	2-1	0	0	5.49451	0	0	0
	17	CASSRPSAEQFF	2-1	0	4.30108	0	0	0	0
	17	CASSPLGTSAETLYF	2-3	2.32558	0	0	0	0	0
	17	CASSRDRAGDTQYF	2-5	1.16279	0	0	0	0	0
	17	CASSRDRPGDTQYF	2-5	1.16279	0	0	0	0	0
	19	CATGTASQNTLYF	2-4	0	0	1.0989	0	0	0
	29	CASSLRGTEVFF	1-1	1.16279	0	0	0	0	0
	29	CASSPQGDVFF	1-1	1.16279	0	0	0	0	0
	29	CASSSGGEQYF	2-7	1.16279	0	0	0	0	0
Mouse 2				d195 (blood)	d230 (blood)	d265 (blood)	d300 (blood)	d302 (blood)	d302 (spleen)
	3	CASSFGYNERLFF	1-4	0	3.52941	0	0	0	0
	16	CASSLDAGNQAPLF	1-5	0	0	0	0	0	2.38095
	16	CANSSGTGDTQYF	2-5	0	0	1.06383	0	0	0
	16	CASGSGTGDTQYF	2-5	0	0	0	1.05263	0	0
	16	CASSPGTGDTQYF	2-5	0	0	0	0	1.49254	0
	16	CASSSGTGDAQYF	2-5	0	1.17647	0	2.10526	0	0
	16	CASSSGTGDTQYF	2-5	2.10526	44.7059	55.3191	94.7368	55.2239	79.7619
	16	CASSSGTGGTQYF	2-5	0	0	0	2.10526	1.49254	0
	16	CASSLDPGPSYEQYF	2-7	0	1.17647	0	0	0	0
	16	CASSLDSGPSHEQYF	2-7	0	1.17647	0	0	0	0
	16	CASSLDSGPSNEQYF	2-7	0	0	0	0	1.49254	0
	16	CASSLDSGPSYEQYF	2-7	97.8947	43.5294	43.617	0	40.2985	17.8571
	17	CASSRLGTSAETLYF	2-3	0	2.35294	0	0	0	0
	17	CASSRVGSSAETLYF	2-3	0	1.17647	0	0	0	0
	19	CASSIARVNTEVFF	1-1	0	1.17647	0	0	0	0
Mouse 3				d195 (blood)	d230 (blood)	d265 (blood)	d300 (blood)	d302 (blood)	d302 (spleen)
	1	CPASGTGDTEVFF	1-1	3.0303	0	0	0	0	0
	1	CTCSGTGDTEVFF	1-1	6.06061	0	0	0	0	0
	1	CTCSASRGLNERLFF	1-4	3.0303	0	0	0	0	0
	1	CTCSGRDWGDTQYF	2-5	0	0	0	1.21951	0	0
	2	CASSHSGTGRSDYTF	1-2	0	0	0	2.43902	0	0
	3	CASSPTGGVYEQYF	2-7	3.0303	0	0	0	0	0
	12-1	CASSNIAEQFF	2-1	0	0	0	0	18.9655	0
	12-1	CASSPTGNYAEQFF	2-1	0	2.5641	0	0	0	0
	12-1	CATSNGGEQFF	2-1	0	0	0	0	1.72414	0
	12-1	CASSPGTNQNTLYF	2-4	3.0303	0	0	0	0	0
	12-1	CASSLTPGGGDTQYF	2-5	0	0	9.57447	0	0	0
	12-1	CASSLGGGEQYF	2-7	0	0	0	3.65854	0	0
	12-2	CASSGTANSDYTF	1-2	0	0	0	2.43902	0	0
	12-2	CASSPDWGDAETLYF	2-3	3.0303	0	0	0	0	0
	12-2	CASSQDWGQDTQYF	2-5	0	2.5641	0	0	0	0
	12-2	CASSTGGQDTQYF	2-5	0	2.5641	0	0	0	0
	12-2	CASSRDWGDYEQYF	2-7	0	7.69231	0	0	0	0
	13-1	CASSDRDRQGVFF	1-1	0	2.5641	0	0	0	0
	13-1	CATHGDCGNTLYF	1-3	0	2.5641	0	0	0	0
	13-1	CATQGDSGNTLYF	1-3	0	2.5641	0	0	0	0
	13-1	CASSDVGGSNERLFF	1-4	0	2.5641	0	0	0	0
	13-1	CASSPGQGLFF	1-4	0	5.12821	0	0	0	0
	13-1	CASSDTGGATETLYF	2-3	3.0303	0	0	0	0	0
	13-1	CASRTGGQDTQYF	2-5	3.0303	0	0	0	0	0
	13-2	CASGDVQGDTLYF	2-4	0	5.12821	0	0	0	0
	13-2	CASGDDWGNQDTQYF	2-5	0	0	0	2.43902	0	0
	13-3	CASSEAGSNSDYTF	1-2	3.0303	0	0	0	0	0
	14	CASSDGNTEVFF	1-1	0	2.5641	0	0	0	0
	14	CASSDTNTEVFF	1-1	0	5.12821	0	0	0	0
	14	CASSFGGGAETLYF	2-3	0	0	1.06383	0	0	0
	14	CASSFGVGEQYF	2-7	0	0	0	1.21951	0	0
	14	CASSSGTGTYEQYF	2-7	0	0	1.06383	0	0	0
	15	CASRPDSSGNTLYF	1-3	0	2.5641	0	0	0	0
	15	CASSYPGHSNERLFF	1-4	3.0303	0	0	0	0	0
	15	CASSSGIAEQFF	2-1	0	0	0	2.43902	0	0
	15	CASSLAGGRQDTQYF	2-5	0	5.12821	0	0	0	0
	15	CASRPLGYEQYF	2-7	0	0	0	2.43902	0	0
	15	CASSRDSYEQYF	2-7	0	2.5641	0	0	0	0
	16	CASSLDSGDTEVFF	1-1	18.1818	12.8205	34.0426	24.3902	5.17241	47.6923
	16	CASSLDSGDTEVLF	1-1	0	0	0	1.21951	0	0
	16	CASSLGWLKSDYTF	1-2	0	0	0	0	1.72414	0
	16	CASSLGWLNFDYTF	1-2	3.0303	0	0	0	0	0
	16	CASSLGWLNSDYTF	1-2	9.09091	20.5128	53.1915	52.439	70.6897	18.4615
	16	CASSPGWLNSDYTF	1-2	0	0	0	0	1.72414	0
	16	CASRRQLSNERLFF	1-4	9.09091	0	0	0	0	0
	16	CASSFGRANERLFF	1-4	3.0303	0	0	0	0	0
	16	CASSRDNSQNTLYF	2-4	0	0	0	1.21951	0	0
	16	CASRRTGGRDEQYF	2-7	6.06061	0	0	0	0	0
	17	CASSSWDFGNTLYF	1-3	0	2.5641	0	0	0	0
	17	CASSSWDSGNTLYF	1-3	0	2.5641	0	0	0	0
	17	CASSRRTGDERLFF	1-4	0	2.5641	0	0	0	0
	20	CGARGGREQYF	2-7	0	0	0	2.43902	0	0
	26	CASSLLDEGNTEVFF	1-1	0	2.5641	0	0	0	0
	26	CASSLRGATEVFF	1-1	0	0	0	0	0	33.8462
	26	CASSLNRMNAEQFF	2-1	6.06061	0	0	0	0	0
	26	CASSLTRGYAEQFF	2-1	0	2.5641	0	0	0	0
	26	CASRNRASNTGQLYF	2-2	3.0303	0	0	0	0	0
	26	CASSLGLYEQYF	2-7	0	0	1.06383	0	0	0
	29	CASSFGGSSYEQYF	2-7	3.0303	0	0	0	0	0
	31	CAWSLGGRGEQYF	2-7	6.06061	0	0	0	0	0
Mouse 4				d195 (blood)	d230 (blood)	d265 (blood)	d300 (blood)	d302 (blood)	d302 (spleen)
	1	CTCSARYEQYF	2-7	0	1.20482	0	0	0	0
	2	CASSPDWANTGQLYF	2-2	0	0	0	3.84615	0	0
	4	CASSSDWGNYAEQFF	2-1	0	0	0	2.5641	0	0
	4	CASSPGTGGSQNTLYF	2-4	1.20482	0	0	0	0	0
	5	CASSQDNYAEQFF	2-1	2.40964	0	0	0	0	0
	12-1	CASSLEGANSDYTF	1-2	0	2.40964	0	0	0	0
	12-1	CASSLHSANSDYTF	1-2	2.40964	0	0	0	0	0
	12-1	CASWGGDTQYF	2-5	1.20482	0	0	0	0	0
	12-1	CASSLVDYEQYF	2-7	0	0	2.35294	0	0	0
	12-2	CASPRGNNQAPLF	1-5	0	0	1.17647	0	0	0
	12-2	CASSGGANTGQLYF	2-2	0	0	2.35294	0	0	0
	12-2	CASWGGDTQYF	2-5	2.40964	0	0	0	0	0
	13-1	CASSDRLGAVYAEQFF	2-1	0	1.20482	0	0	0	0
	13-1	CASSDVTNQDTQYF	2-5	0	1.20482	0	0	0	0
	13-1	CASSGTGGDEQYF	2-7	0	1.20482	0	0	0	0
	13-2	CASGDLGENTGQLYF	2-2	0	0	1.17647	0	0	0
	13-2	CASGDPAGGFSAETLYF	2-3	0	0	1.17647	0	0	0
	13-2	CASGETGSSAETLYF	2-3	0	0	3.52941	0	0	0
	13-2	CASGDATGTGGYEQYF	2-7	0	0	1.17647	0	0	0
	13-3	CASSDRANSDYTF	1-2	2.40964	0	0	0	0	0
	13-3	CASRDRGSQDTQYF	2-5	0	0	0	1.28205	0	0
	15	CASSPGTGGARAETLYF	2-3	0	3.61446	0	0	0	0
	15	CASSSDSAETLYF	2-3	0	0	4.70588	0	0	0
	16	CACSLDSGDSDYTF	1-2	1.20482	0	0	0	0	0
	16	CASSLDPGDSDYTF	1-2	0	0	0	0	1.28205	0
	16	CASSLDSGDSDYTF	1-2	57.8313	39.759	51.7647	0	66.6667	56.25
	16	CASSLDSGGSDYTF	1-2	0	0	0	0	1.28205	0
	16	CASSLHSGDSDYTF	1-2	1.20482	0	0	0	0	0
	16	CASSPVPGQGANSDYTF	1-2	1.20482	0	0	0	0	0
	16	CASSRDSGDSDYTF	1-2	0	0	1.17647	0	0	0
	16	CASSPDSGNQAPLF	1-5	0	0	0	1.28205	0	0
	16	CASSLGGRASTYTF	2-3	0	0	1.17647	0	0	0
	16	CASSLGTGDTQYF	2-5	0	0	0	87.1795	0	0
	16	CASSEGGQLYEQYF	2-7	0	0	1.17647	0	0	0
	16	CASSLAGAYEQYF	2-7	1.20482	0	0	0	0	0
	16	CASSLGLGVYEQYF	2-7	0	0	1.17647	0	0	0
	16	CASSLRGAYEQYF	2-7	0	0	0	0	0	1.25
	16	CASSLSGAYEQYF	2-7	0	1.20482	0	0	0	0
	16	CASSLTGAYEQYF	2-7	21.6867	45.7831	17.6471	0	30.7692	41.25
	16	CASSLTGVYEQYF	2-7	0	0	0	0	0	1.25
	17	CASSRDRVNTEVFF	1-1	0	2.40964	0	0	0	0
	17	CASSRLGTSAETLYF	2-3	0	0	0	3.84615	0	0
	17	CASSGSGTGEREQYF	2-7	0	0	1.17647	0	0	0
	19	CASSPTGHERLFF	1-4	0	0	1.17647	0	0	0
	19	CASSITGRTLYF	2-3	0	0	2.35294	0	0	0
	19	CASSITYEQYF	2-7	2.40964	0	0	0	0	0
	20	CGARGWGVAETLYF	2-3	0	0	1.17647	0	0	0
	20	CGARDQGGQDTQYF	2-5	1.20482	0	0	0	0	0
	23	CSSSQSKGDTQYF	2-5	0	0	1.17647	0	0	0
	29	CASSSRGNSYNSPLYF	1-6	0	0	1.17647	0	0	0
TRBV and TRBJ genes are specified using IMGT nomenclature.
