# Supplementary material for: Stochastic Expansions Maintain the Clonal Stability of CD8+ T Cell Populations Undergoing Memory Inflation Driven by Murine Cytomegalovirus
Source: J Immunol. 2019 Dec 17;204(1):112–21. doi: 10.4049/jimmunol.1900455 (PMC6920548; doi:10.4049/jimmunol.1900455)
Supplement: Data Supplement [file JI_1900455.zip › manifest.xml]

<?xml version="1.0" encoding="ISO-8859-1"?>
<!DOCTYPE datasupp PUBLIC "-//HIGHWIRE//DTD HighWire Data Supplement Manifest//EN" "http://schema.highwire.org/public/hwx/ds/datasupplement_manifest.dtd">
<datasupp sitecode="jimmunol">
<resource type="doi">10.4049/jimmunol.1900455</resource>
<linktext>Data Supplement</linktext>
<datasupp_id_string>Supplemental</datasupp_id_string>
<title>Data Supplement</title>
<description>
</description>
<file>
<filename>JI_1900455_Supplemental_Table_1.xls</filename>
<linktext>Supplemental Table 1 (XLS)</linktext>
<item_id_string>Supplemental_XLS1</item_id_string>
<description>
</description>
</file>
</datasupp>
